# Supplementary material for: XAP5 CIRCADIAN TIMEKEEPER Positively Regulates RESISTANCE TO POWDERY MILDEW8.1–Mediated Immunity in Arabidopsis
Source: Front Plant Sci. 2017 Nov 30;8:2044. doi: 10.3389/fpls.2017.02044 (PMC5714888; doi:10.3389/fpls.2017.02044)
Supplement: Supplementary file 3 [file Table_1.XLSX]

## Sheet: Sheet1
Supplementary Table S1 Lists of primers used in this study
Primer Name	Sequence	used for
T16N11-F	AAG GGCCCGTACT TTAATGG	Mapping
T16N11-R	CCTCATGTGGAGTTTGCTCA	Mapping
F1K23-F	TTGGACAGGTGTCACAAAATAA	Mapping
F1K23-R	GTAGACCTTGACCGCGTTTG	Mapping
T14L22-F	ATGGCTTGGAGCAATCATTT	Mapping
T14L22-R	GCATTTGCTTATGACCCTTCA	Mapping
T26J14-F	TTCTGCCCGAACAAGAAAAA	Mapping
T26J14-R	ACCCGGTTCACTTACTTCCA	Mapping
F3L12-F	TCAATTTCCACTTGGACGAA	Mapping
F3L12-R	ACGTGACTTTGGGGAATGAG	Mapping
F6P23-F	TTGGTCGGTGGATTTTGATT	Mapping
F6P23-R	TGGTATTTTCTGGCCGACTC	Mapping
T8O18-F	TGCGTGTGTGTCACTGAAGA	Mapping
T8O18-R	GGTTTCTTCTTGCAGCTTCG	Mapping
F3G5-F	CACACACGAGCATTATATTCCA	Mapping
F3G5-R	GGTCTGGTGTCGTTTTCGTT	Mapping
MIE1-F	AATTGAAACCGAGACCGATG	Mapping
MIE1-R	CAGAGGTGATGATGGGAGGT	Mapping
MDJ14-F	TGTGTTGCCTTTGTGTCCTC	Mapping
MDJ14-R	TCAACGATAAGGCAGTCTTCG	Mapping
T21J18-F	CCGATTCCGTCATTGTCTCT	Mapping
T21J18-R	AACTCATGTATTGTTCGGGAAA	Mapping
F24B22-F	CCCTGCATGGCTAGAGAAAG	Mapping
F24B22-R	TTTCATTCTGGAAGCCCACT	Mapping
F9H3-F	TGCCTTTGCCTTTTAATGCT	Mapping
F9H3-R	CGACCAATTCTGTTATGCTTGA	Mapping
T4C9-F	CCCATACCCGGTTCAACTAA	Mapping
T4C9-R	TGGTAGATTTTGGCCATTGA	Mapping
F13C5-F	TGCAACTGTTGAATGTTTAGGG	Mapping
F13C5-R	TCTTTCATCCCACCGTACTTG	Mapping
T13J8-F	TTGCTTTTCTCGATTGATTTTG	Mapping
T13J8-R	TGTGATGAATTGTTTGCATGTG	Mapping
F14F18-F	CATTGTACGCTCCTGGGATT	Mapping
F14F18-R	ACCAGAAGTCTTGGCACGAG	Mapping
MYJ24-F	TTTTGCCTTGGCTCAGATTT	Mapping
MYJ24-R	ACTGTGATTGGACCCACCAT	Mapping
MUL8-F	TCGGAAGCAAGAAGAAGACG	Mapping
MUL8-R	AAAGAACATGCGTTCCTTTATT	Mapping
K10D11-F	TTTATGCAGGATGAAGACATTGA	Mapping
K10D11-R	CTTCTACCCAAACGGCTCAC	Mapping
F6F22-F	TTAAACATCATTGCCGAACC	Mapping
F6F22-R	GAGTTCAGCGACGTTCTTCAA	Mapping
F2G1-F	TGTTAGCTCACTCCAAATCG	Mapping
F2G1-R	CCTTTGGTTGGTGACAGTT	Mapping
F26H11-F	TTATGTCAAGAAGCAGGTCTCG	Mapping
F26H11-R	GGATTTGTGTGTCTTCGACTTCT	Mapping
F7O24-F	CCAATAATCCAACGACCAATGA	Mapping
F7O24-R	CCAAAACCCATTGTAAGACTT	Mapping
EcoRXCT-F	TAAGGAATTCGTAAACCAGCGGATGCGATAGTAAT	cloning
KpnXCT-R	TAAGGTACCATCCCCATGGACTGTGTACCGTTCC	cloning
AtFRK1-F	TCTGAAGAATCAGCTCAAGGC	qRT-PCR
AtFRK1-R	TGTTGGCTTCACATCTCTGTG	qRT-PCR
AtPR1-F	TGTAGCTCTTGTAGGTGCTCTTGT	qRT-PCR
AtPR1-R	CACATAATTCCCACGAGGATC	qRT-PCR
XCT-F	TGGAGAAAACAAGAGTTCTGGG	qRT-PCR
XCT-R	ACGAAGCCACTGCTTCTTCA	qRT-PCR
RPW8.1-F	ATAGGGGCTGTTCTTGGAGTTG	qRT-PCR
RPW8.1-R	TTGTCTGCGTCTGAGTTTCGG	qRT-PCR
ACT2-F	GTGATGAAGCACAATCCAAGAGA	qRT-PCR
ACT2-R	TCAGTAAGGTCACGTCCAGCAA	qRT-PCR
A	CTGCAAGGCGATTAAGTTGGGTAAC	amiRNA
XCTmiR-sI	GATAAACGAGTGTAATGGTGCATTCTCTCTTTTGTATTCC	amiRNA
XCTmiR-Ⅱ	GAATGCACCATTACACTCGTTTATCAAAGAGAATCAATGA	amiRNA
XCTmiR*sⅢ	GAATACACCATTACAGTCGTTTTTCACAGGTCGTGATATG	amiRNA
XCTmiR*aⅣ	GAAAAACGACTGTAATGGTGTATTCTACATATATATTCCT	amiRNA
B	GCGGATAACAATTTCACACAGGAAACAG	amiRNA
Kpn-oeXCT-F	GGTACC ATGTCGGGTATGGGTGACG	overexpression
Kpn-oeXCT-R	GGTACCATCCCCATGGACTGTGTACCG	overexpression
